# Supplementary material for: A Conceptual Study on Characterizing the Complexity of Nutritional Interventions for Malnourished Older Adults in Hospital Settings: An Umbrella Review Approach
Source: Healthcare (Basel). 2024 Mar 31;12(7):765. doi: 10.3390/healthcare12070765 (PMC11011329; doi:10.3390/healthcare12070765)
Supplement: Supplementary file 1 [file healthcare-12-00765-s001.zip]

Archive with 1 entries (1 files):
- healthcare-2862451-supplementary.pdf
